# Supplementary material for: Cryo-EM reveals an entangled kinetic trap in the folding of a catalytic RNA
Source: Sci Adv. 2022 Aug 26;8(34):eabq4144. doi: 10.1126/sciadv.abq4144 (PMC9417180; doi:10.1126/sciadv.abq4144)
Supplement: Supplementary file 2 — Movies S1 and S2 [file sciadv.abq4144_movies_s1_and_s2.zip]

Archive with 2 entries (2 files):
- sciadv.abq4144_movie_s1.mp4
- sciadv.abq4144_movie_s2.mp4
